# Supplementary material for: Case Report: Hemophagocytic lymphohistiocytosis associated with NBAS gene variant and Epstein-Barr virus (EBV) infection
Source: Front Pediatr. 2025 Aug 14;13:1635534. doi: 10.3389/fped.2025.1635534 (PMC12391150; doi:10.3389/fped.2025.1635534)
Supplement: Supplementary file 1 [file Table1.xlsx]

## Sheet: Sheet1
Biochemistry
Time	2024-07-28	2024-08-01	2024-08-10	2024-08-13	2024-08-16	2024-08-18	2024-08-22	2024-08-23	2024-08-24	2024-08-25	2024-08-26
albumin	27.7	28.9	39.5	36.8	31.6	29.8	31.5	28.8	29.1	33.9	28.7
ALT	125	82.7	122.4	123.2	70.3	79	266.3	167.3	159	123.4	108.8
AST	199.7	100.1	72	76.2	98.9	156.8	1217.8	1200.8	874.1	562.6	440.7
Triglyceride	5.35	6.14	2.45	1.52	4.12	3.81	9.41	6.03	5.39	4.51	2.75
Direct bilirubin	4.8	0.9	3.2	7.2	5	4.1	53.8	58	65.3	72.9	55.1
PCT	0.22	0.04	0.05	0.08	0.14	0.18	1.15	0.31	0.13	0.12	0.12
Fe	6.15	23.47	21.8		8.09	5.58	74.62	51.27	47.86	35.51	16.11
Blood routine test	2024-07-02	2024-07-09	2024-07-27	2024-07-28	2024-07-29	2024-08-01	2024-08-05	2024-08-10	2024-08-13	2024-08-16	2024-08-18	2024-08-20	2024-08-22	2024-08-23	2024-08-24	2024-08-25	2024-08-26
WBC	6.07	3.67	1.54	1.33	1.39	0.87	1.31	1.36	1.32	1.13	1.94	1.64	1.6	1.95	2.72	1.24	0.31
Hb	115	112	84	85	90	87	84	79	76	81	80	82	76	79	94	59	55
Plt	216	179	78	54	89	76	117	111	83	84	85	51	39	31	34	43	19
L%	37.1	43	16.4	14.9	10.4	18.9	6.1	14.6	11.4	10.6	5.2	7.6	12.4	15.1	0	8.2	0
Absolute lymphocyte count	2.25	1.58	0.26	0.2	0.14	0.16	0.08	0.19	0.15	0.12	0.1	0.12	0.2	0.3	0	0.1	0
SAA	19.88	15.61	83.03	66.09		13.78	35.09	61.27	124.61	34.68	105.76	90.11	129.55	44.33	28.38	4.8	29.53
N%	50.1	43.4	79	76.9	84.7	77.3	81.7	81.1	78.8	79.7	84.5	86.9	82.2	82.5	98.9	90.8	96.8
Absolute neutrophil count	3.05	1.6	1.22	1.03	1.18	0.67	1.07	1.11	1.04	0.9	1.64	1.43	1.32	1.61	2.69	1.13	0.3
CRP	14.54	10.33		89.12	67.04	9.49	5.06	9.49	46.32	64.72	57.12	57.24	35.41	15.93	18.36	10	10.3
													24
Coagulation function	2024-07-02	2024-07-27	2024-08-16	2024-08-22	2024-08-23	2024-08-24	2024-08-25	2024-08-26
Fibrinogen	3.07	1.53	2.1	0.5	0.69	0.72	0.82	1.13
D dimer	3.37	7.08	9.28	28.96	44.18	68.57	63.57	48.37
FDP	9.1	19.7		62.3	80.7	163.3	157.4
Serum ferritin	2024-07-28	2024-08-01	2024-08-10	2024-08-16	2024-08-20	2024-08-22	2024-08-23	2024-08-25	2024-08-26
	7053	3603	3126	5513	74918	100000	155396	113616	33700
The wound swab was cultured	Candida albicans
NGS of blood	EBV HSV1 Positive
sCD25	19606U/ml	Reference range 223-710
NK cell activity	0.1518	（Reference range 15.11%-23.7%）
